# Supplementary material for: Gas-Phase Structure of 3,7,9-tris(trifluoromethylsulfonyl)-3,7,9-triazabicyclo[3.3.1]nonane by GED and Theoretical Calculations
Source: Molecules. 2023 May 6;28(9):3933. doi: 10.3390/molecules28093933 (PMC10179815; doi:10.3390/molecules28093933)
Supplement: Supplementary file 1 [file molecules-28-03933-s001.zip]

Archive with 1 entries (1 files):
- molecules-2361084-supplementary.pdf
